# Supplementary material for: Effect of Digital Self-Monitoring on Patient Engagement and Clinical Outcomes in Severe Asthma: A Randomized Controlled Pilot Study
Source: Medicina (Kaunas). 2026 Feb 12;62(2):368. doi: 10.3390/medicina62020368 (PMC12941848; doi:10.3390/medicina62020368)
Supplement: Supplementary file 1 [file medicina-62-00368-s001.zip]

Archive with 1 entries (1 files):
- medicina-4123692-supplementary.pdf
